# Supplementary material for: In Vivo Validation of Novel Synthetic tbp1 Peptide-Based Vaccine Candidates against Haemophilus influenzae Strains in BALB/c Mice
Source: Vaccines (Basel). 2023 Oct 27;11(11):1651. doi: 10.3390/vaccines11111651 (PMC10675187; doi:10.3390/vaccines11111651)
Supplement: Supplementary file 1 [file vaccines-11-01651-s001.zip]

Archive with 1 entries (1 files):
- vaccines-2555674-supplementary.pdf
